# Supplementary material for: Effect of the Chloro-Substitution on Electrochemical and Optical Properties of New Carbazole Dyes
Source: Materials (Basel). 2021 Jun 4;14(11):3091. doi: 10.3390/ma14113091 (PMC8200205; doi:10.3390/ma14113091)
Supplement: Supplementary file 1 [file materials-14-03091-s001.zip]

Archive with 1 entries (1 files):
- materials-1223975-supplementary.pdf
